# Supplementary material for: Efficacy & safety of brolucizumab 6.0 mg versus 3.6 mg in diabetic macular edema
Source: Int J Retina Vitreous. 2025 Jan 13;11:6. doi: 10.1186/s40942-025-00628-x (PMC11727401; doi:10.1186/s40942-025-00628-x)
Supplement: Supplementary file 1 — Supplementary Material 1. [file 40942_2025_628_MOESM1_ESM.zip]

Archive with 2 entries (2 files):
- ECBCE600  Final.xlsx
- Supplements.docx
