# Supplementary material for: Efficacy & safety of brolucizumab 6.0 mg versus 3.6 mg in diabetic macular edema
Source: Int J Retina Vitreous. 2025 Jan 13;11:6. doi: 10.1186/s40942-025-00628-x (PMC11727401; doi:10.1186/s40942-025-00628-x)
Supplement: Supplementary file 1 — Supplementary Material 1. [file 40942_2025_628_MOESM1_ESM.zip › ECBCE600 Final.xlsx]

## Sheet: DAT OF 6.0 mg BROLUCIZUMAB 
S.NO	Name	Age	Sex	Eye	NPDR=1, PDR=0	VISION 0 wk	VISION 4 wk	VISION 8 wk	VISION 12 wk	VISION 16 wk	VISION 20 wk	VISION 24 wk	VISION 28 wk	VISION 32 wk	VISION 36 wk	VISION 40 wk	VISION 44 wk	VISION 48 wk	VISION 52 wk	CMT 0 wk	CMT 4 wk	CMT 8 wk	CMT 12 wk	CMT 16 wk	CMT 20 wk	CMT 24 wk	CMT 28 wk	CMT 32 wk	CMT 36 wk	CMT 40 wk	CMT 44 wk	CMT 48 wk	CMT 52 wk	Contrast 0 wk	Contrast 4 wk	Contrast 8 wk	Contrast 12 wk	Contrast 16 wk	Contrast 20 wk	Contrast 24 wk	Contrast 28 wk	Contrast 32 wk	Contrast 36 wk	Contrast 40 wk	Contrast 44 wk	Contrast 48 wk	Contrast 52 wk	INJECTION 0 wk	INJECTION 4 wk
1	BRL 1	72	M	RE	1	1	0.82	0.54	0.26	0.26	0.08	0.08	0.52	0.1	0.12	0.1	0.48	0.12	0.1	421	374	341	285	265	195	205	324	190	197	202	302	212	210	0.7	0.85	0.95	1.3	1.3	1.55	1.5	0.8	1.4	1.45	1.45	0.7	1.3	1.3	1	1
2	BRL 2	68	M	LE	1	0.48	0.26	0.26	0.22	0.58	0.16	0.16	0.5	0.18	0.16	0.34	0.14	0.14	0.28	321	271	274	253	344	242	240	321	250	243	309	238	236	298	0.9	1.45	1.5	1.55	0.75	1.45	1.4	0.7	1.25	1.3	0.9	1.25	1.25	0.85	1	0
3	BRL 3	54	F	RE	1	0.9	0.52	0.3	0.2	0.2	0.1	0.1	0.42	0.12	0.1	0.14	0.18	0.4	0.12	394	321	293	256	261	230	232	318	226	222	239	237	303	250	0.2	0.45	0.95	1.25	1.2	1.4	1.45	0.8	1.25	1.35	1.25	1	0.45	1.15	1	0
4	BRL 4	63	F	LE	1	0.3	0.06	0.28	0.08	0.34	0.08	0.04	0.04	0.26	0.06	0.06	0.1	0.3	0.06	298	208	283	245	314	250	207	205	327	218	221	217	308	214	1.2	1.6	0.95	1.55	0.95	1.55	1.6	1.6	1.15	1.65	1.65	1.45	0.85	1.4	1	0
5	BRL 5	52	F	RE	1	1.02	0.52	0.08	0.04	0.06	0.08	0.62	0.08	0.08	0.1	0.38	0.08	0.06	0.08	412	326	250	226	219	267	366	246	235	241	307	229	238	243	0.15	0.65	1.4	1.55	1.5	1.45	0.6	1.35	1.4	1.3	0.85	1.35	1.4	1.3	1	1
6	BRL 6	55	M	RE	1	0.46	0.08	0.08	0.48	0.08	0.06	0.42	0.06	0.1	0.08	0.38	0.1	0.24	0.08	312	252	264	289	241	238	305	218	228	225	296	211	287	220	0.55	1.35	1.4	0.65	1.35	1.4	0.75	1.45	1.4	1.45	0.95	1.4	1.05	1.45	1	0
7	BRL 7	51	M	LE	1	0.5	0.42	0.42	0.08	0.08	0.08	0.08	0.3	0.06	0.08	0.08	0.1	0.28	0.06	328	314	307	254	231	245	252	294	229	230	226	221	288	225	0.95	0.95	0.9	1.6	1.65	1.65	1.65	1.15	1.6	1.65	1.65	1.6	1.2	1.6	1	1
8	BRL 8	78	M	RE	1	0.94	0.72	0.12	0.1	0.12	0.7	0.1	0.12	0.16	0.64	0.12	0.12	0.14	0.52	419	363	182	194	201	343	199	202	208	339	198	205	201	327	0.45	0.5	1.2	1.3	1.25	0.55	1.35	1.4	1.45	0.65	1.4	1.4	1.35	0.8	1	0
9	BRL 9	66	M	LE	1	0.92	0.24	0.18	0.52	0.1	0.44	0.08	0.08	0.1	0.36	0.08	0.08	0.08	0.08	410	254	246	327	237	335	229	221	220	319	218	217	221	215	0.55	1.25	1.3	0.85	1.75	0.95	1.7	1.8	1.75	1.2	1.75	1.85	1.85	1.8	1	0
10	BRL 10	59	F	RE	1	0.3	0.2	0.2	0.26	0.46	0.26	0.12	0.3	0.14	0.2	0.38	0.12	0.16	0.44	293	261	250	274	337	277	221	301	218	216	324	223	226	395	1.55	1.65	1.65	1.45	1.1	1.4	1.7	1.25	1.65	1.6	1.3	1.7	1.65	1.1	1	0
11	BRL 11	62	M	LE	1	0.72	0.58	0.2	0.08	0.1	0.08	0.14	0.58	0.12	0.1	0.14	0.48	0.14	0.12	369	342	301	241	260	224	284	323	220	222	226	349	231	238	0.75	0.95	1.5	1.75	1.7	1.75	1.6	0.9	1.45	1.5	1.4	0.9	1.4	1.45	1	1
12	BRL 12	65	M	LE	1	1.06	0.68	0.32	0.26	0.26	0.32	0.36	0.4	0.28	0.3	0.58	0.32	0.66	0.26	440	344	307	284	283	309	310	318	281	285	355	295	387	277	0.35	0.7	0.9	1.3	1.25	1.2	1	0.85	1	0.9	0.45	0.95	0.55	1.05	1	1
13	BRL 13	72	F	RE	1	0.34	0.26	0.08	0.04	0.08	0.08	0.26	0.08	0.08	0.28	0.1	0.34	0.06	0.12	307	296	256	215	225	247	292	267	217	289	221	298	226	219	1.05	1.15	1.75	1.85	1.8	1.8	1.2	1.75	1.8	1.25	1.55	1.05	1.8	1.65	1	1
14	BRL 14	59	M	LE	1	1.2	0.78	0.26	0.22	0.12	0.12	0.12	0.64	0.18	0.16	0.5	0.2	0.24	0.58	478	368	318	273	253	250	251	323	247	249	351	258	257	387	0.35	0.55	0.9	0.9	1.25	1.3	1.3	0.45	1.2	1.4	0.75	1.4	1.35	0.65	1	1
15	BRL 15	71	F	RE	1	0.68	0.16	0.06	0.06	0.6	0.06	0.06	0.1	0.52	0.08	0.1	0.46	0.12	0.12	344	277	229	225	358	198	237	245	369	229	237	358	246	248	0.6	1.45	1.7	1.75	0.55	1.75	1.8	1.6	0.75	1.8	1.7	0.9	1.55	1.6	1	0
16	BRL 16	63	F	RE	1	0.48	0.02	0.02	0.02	0	0	0	0	0.02	0.02	0.02	0.04	0.02	0.02	320	204	191	178	174	192	222	185	196	190	204	200	201	207	1.2	1.9	1.95	2	2	2.1	2.05	2.1	2	2.05	2	1.9	2	2.05	1	0
17	BRL 17	59	F	LE	1	0.3	0.02	0.02	0.1	0.02	0	0	0	0	0	0.04	0.16	0.02	0.02	294	189	192	220	218	229	212	222	218	216	219	275	201	198	1.45	1.85	1.95	1.65	1.95	1.95	2.05	2	2.05	2.1	1.95	1.7	2	2.05	1	0
18	BRL 18	67	M	RE	1	1	1	0.9	0.32	0.26	0.22	0.2	0.4	0.18	0.22	0.38	0.2	0.24	0.48	430	411	374	277	219	199	212	308	210	208	312	211	215	298	0.4	0.45	0.65	0.95	1.15	1.1	1.25	0.95	1.2	1.15	0.9	1.4	1.4	0.75	1	1
19	BRL 19	71	M	RE	1	0.74	0.3	0.26	0.12	0.06	0.04	0.46	0.08	0.1	0.38	0.12	0.12	0.56	0.1	356	301	298	212	221	209	324	267	278	344	245	247	361	249	0.6	1.05	1.1	1.45	1.7	1.7	0.8	1.55	1.45	1.1	1.6	1.55	0.75	1.6	1	0
20	BRL 20	62	M	RE	1	0.48	0.12	0.5	0.18	0.18	1.02	1.02	0.46	0.3	0.38	0.9	0.46	0.76	0.36	320	262	330	285	263	471	456	316	279	295	437	312	410	308	0.75	1.6	0.7	1.6	1.55	0.55	0.6	0.85	1.1	1.05	0.5	0.65	0.35	0.85	1	0
21	BRL 21	59	F	LE	1	0.8	0.82	0.84	0.24	0.12	0.3	0.06	0.08	0.12	0.56	0.22	0.18	0..48	0.14	378	383	391	282	274	316	265	285	293	376	301	290	368	274	0.55	0.45	0.4	1.35	1.65	1.1	1.75	1.75	1.65	0.7	1.25	1.3	0.95	1.64	1	1
22	BRL 22	64	F	LE	1	0.58	0.24	0.12	0.12	0.68	0.12	0.12	0.32	0.14	0.1	0.12	0.4	0.12	0.12	344	291	274	280	370	275	273	312	264	261	267	363	259	264	0.55	1.05	1.45	1.4	0.5	1.65	1.7	1	1.55	1.65	1.6	0.95	1.45	1.55	1	0
23	BRL 23	70	M	RE	1	0.96	0.56	0.18	0.12	0.08	0.08	0.08	0.08	0.1	0.08	0.42	0.08	0.08	0.1	391	321	254	222	213	234	210	213	218	215	319	210	212	215	0.45	0.7	1.45	1.55	1.6	1.65	1.65	1.7	1.6	1.75	0.85	1.8	1.8	1.7	1	1
24	BRL 24	58	M	LE	1	0.82	0.48	0.18	0.12	0.08	0.34	0.12	0.08	0.1	0.14	0.68	0.54	0.2	0.18	371	334	254	247	214	311	224	244	238	239	398	375	278	268	0.65	0.7	1.4	1.45	1.55	0.85	1.4	1.55	1.6	1.5	0.75	0.6	1.35	1.35	1	1
25	BRL 25	67	F	LE	1	0.48	0.24	0.12	0.12	0.04	0.04	0.02	0.02	0.04	0.08	0.26	0.04	0.02	0.04	348	329	281	261	242	213	215	211	217	214	335	210	208	216	0.7	1.1	1.25	1.3	1.75	1.8	1.95	2	2	1.8	1.15	1.65	1.9	1.95	1	1
26	BRL 26	65	M	LE	1	0.98	0.98	0.7	0.22	0.16	0.1	0.1	0.12	0.18	0.36	0.12	0.14	0.12	0.16	434	401	366	256	255	257	265	277	283	387	245	251	248	249	0.45	0.5	0.65	0.85	1.35	1.55	1.6	1.6	1.45	1	1.6	1.55	1.6	1.4	1	1
27	BRL 27	71	F	RE	1	0.9	0.42	0.12	0.08	0.08	0.06	0.06	0.06	0.08	0.06	0.08	0.08	0.06	0.08	391	306	280	209	232	212	213	234	223	219	227	220	225	224	0.5	0.75	1.45	1.65	1.65	1.7	1.75	1.8	1.75	1.8	1.8	1.75	1.8	1.85	1	1
28	BRL 28	62	M	RE	1	0.8	0.44	0.28	0.24	0.14	0.14	0.28	0.12	0.3	0.16	0.14	0.4	0.18	0.2	364	321	281	264	223	231	318	205	327	218	219	365	225	226	0.8	1.05	1.2	1.2	1.55	1.55	1.05	1.65	1.15	1.55	1.5	0.85	1.35	1.3	1	1
29	BRL 29	63	F	RE	1	0.76	0.42	0.22	0.12	0.08	0.06	0.06	0.06	0.1	0.36	0.08	0.12	0.1	0.1	363	321	290	252	268	258	256	250	255	342	249	250	258	251	0.45	0.8	1.05	1.65	1.7	1.8	1.85	1.85	1.7	0.95	1.65	1.6	1.65	1.65	1	1
30	BRL 30	66	F	RE	1	0.54	0.16	0.12	0.04	0.02	0	0	0	0	0.24	0.04	0.02	0.02	0.18	339	190	198	214	221	213	219	229	227	310	211	210	207	298	0.75	1.4	1.45	1.85	1.9	2	2.05	2.05	2.1	1.45	1.9	1.95	1.95	1.55	1	0
31	BRL 31	52	F	RE	1	1	0.28	0.12	0.1	0.1	0.12	0.12	0.98	0.62	0.16	0.14	0.18	0.46	0.12	404	278	242	218	211	259	252	398	312	227	220	228	309	217	0.45	0.8	1.4	1.55	1.65	1.6	1.6	0.4	0.65	1.45	1.6	1.55	0.85	1.55	1	1
32	BRL 32	73	M	RE	1	0.68	0.28	0.28	0.12	0.1	0.1	0.08	0.28	0.12	0.08	0.36	0.1	0.14	0.12	358	294	292	262	261	264	252	291	254	259	317	255	261	264	0.6	1.25	1.3	1.65	1.75	1.75	1.85	1,2	1.7	1.8	0.95	1.7	1.55	1.6	1	0
33	BRL 33	65	M	RE	1	0.72	0.5	0.24	0.3	0.12	0.1	0.1	0.32	0.12	0.1	0.48	0.16	0.14	0.14	368	331	238	301	231	224	248	319	237	228	346	254	239	233	0.55	0.75	1	1.05	1.65	1.75	1.8	0.95	1.65	1.75	0.8	1.6	1.65	1.65	1	1
34	BRL 34	60	M	LE	1	0.48	0.82	1	0.28	0.16	0.16	0.12	0.12	0.5	0.18	0.16	0.46	0.22	0.2	321	385	421	281	248	256	236	226	378	251	249	368	261	264	1	0.65	0.55	0.85	1.45	1.5	1.6	1.6	0.9	1.3	1.25	0.85	1.25	1.4	1	1
35	BRL 35	72	M	RE	1	0.76	0.68	0.22	0.16	0.68	0.24	0.24	0.34	0.18	0.16	0.38	0.2	0.4	0.22	371	345	221	234	348	257	249	314	239	246	334	261	368	267	0.55	0.5	1.15	1.4	0.8	1.45	1.5	1.1	1.65	1.65	1	1.55	0.95	1.6	1	1
36	BRL 36	64	M	LE	1	1.02	0.6	0.22	0.12	0.12	0.86	0.24	0.12	0.56	0.18	0.2	0.68	0.14	0.14	421	345	275	262	245	388	225	212	367	258	262	389	236	231	0.45	0.75	1.25	1.55	1.6	0.5	1	1.55	0.85	1.35	1.4	0.65	1.45	1.55	1	1
37	BRL 37	60	M	RE	1	1	0.42	0.42	0.22	0.2	0.12	0.42	0.16	0.2	0.58	0.22	0.52	0.2	0.28	399	314	308	276	282	281	317	266	271	343	279	384	278	281	0.45	0.75	0.8	1.05	1.1	1.5	0.85	1.55	1.5	0.85	1.4	0.65	1.35	1.2	1	1
38	BRL 38	58	M	RE	1	0.54	0.28	0.2	0.8	0.3	0.2	0.2	0.72	0.24	0.22	0.64	0.2	0.26	0.68	333	280	264	385	275	255	275	359	243	248	379	239	247	378	0.6	1.05	1.4	0.4	1.1	1.4	1.45	0.5	1	1.1	0.4	1.35	1.25	0.55	1	0
39	BRL 39	61	M	LE	1	0.86	0.8	0.5	0.24	0.24	0.2	0.9	0.58	0.28	0.3	0.86	0.74	0.32	0.3	457	376	265	253	233	213	439	327	265	254	391	367	258	265	0.45	0.5	0.9	1.15	1.25	1.4	0.35	0.75	0.95	0.9	0.45	0.5	1	1.15	1	1
40	BRL 40	68	M	RE	1	1	0.48	0.28	0.24	0.2	0.2	0.22	0.38	0.18	0.18	0.2	0.36	0.18	0.18	401	332	290	259	232	245	233	309	239	241	233	314	241	248	0.45	0.85	1	1.05	1.2	1.25	1.25	0.95	1.4	1.5	1.45	0.95	1.5	1.5	1	1
41	BRL 41	66	M	LE	1	1	0.42	0.3	0.18	0.1	0.1	0.12	0.5	0.18	0.16	0.48	0.2	0.24	0.52	408	301	278	256	241	249	272	328	246	237	318	254	251	336	0.6	0.85	1	1.4	1.7	1.75	1.8	0.9	1.7	1.65	0.95	1.7	1.65	0.8	1	1
		63.7317				0.743902	0.440976	0.286341	0.190732	0.189268	0.185854	0.197073	0.258537	0.180976	0.201463	0.273659	0.245854	0.2085	0.2	371.463	310.146	279.244	255.78	254.707	257.585	261.268	273.976	254.683	257.317	279.171	272.195	260.78	260.854	0.65122	0.964634	1.19024	1.3561	1.41829	1.46463	1.44268	1.3125	1.43415	1.39878	1.25976	1.29634	1.35976	1.38878	41	25
		6.285				0.248122	0.263778	0.230063	0.146362	0.175334	0.217359	0.221385	0.233854	0.144565	0.150558	0.224207	0.185162	0.169275	0.162296	47.1747	54.4828	51.6264	37.0759	44.7483	54.3291	57.3686	51.106	46.3699	50.0797	62.3758	59.9167	53.2938	48.8306	0.304033	0.403306	0.364386	0.348603	0.363792	0.37454	0.425817	0.47754	0.356097	0.34973	0.438637	0.415089	0.412647	0.373746
						0.743902	0.440976	0.286341	0.190732	0.189268	0.185854	0.197073	0.258537	0.180976	0.201463	0.273659	0.245854	0.2085	0.2	371.463	310.146	279.244	255.78	254.707	257.585	261.268	273.976	254.683	257.317	279.171	272.195	260.78	260.854	0.65122	0.964634	1.19024	1.3561	1.41829	1.46463	1.44268	1.3125	1.43415	1.39878	1.25976	1.29634	1.35976	1.38878	41	25
						0.248122	0.263778	0.230063	0.146362	0.175334	0.217359	0.221385	0.233854	0.144565	0.150558	0.224207	0.185162	0.169275	0.162296	47.1747	54.4828	51.6264	37.0759	44.7483	54.3291	57.3686	51.106	46.3699	50.0797	62.3758	59.9167	53.2938	48.8306	0.304033	0.403306	0.364386	0.348603	0.363792	0.37454	0.425817	0.47754	0.356097	0.34973	0.438637	0.415089	0.412647	0.373746
[truncated: 101 more columns]

## Sheet: DAT OF 3.6mg BROLUCIZUMAB
S.NO	Name	Age	Sex	Eye	NPDR=1, PDR=0	VISION 0 wk	VISION 4 wk	VISION 8 wk	VISION 12 wk	VISION 16 wk	VISION 20 wk	VISION 24 wk	VISION 28 wk	VISION 32 wk	VISION 36 wk	VISION 40 wk	VISION 44 wk	VISION 48 wk	VISION 52 wk	CMT 0 wk	CMT 4 wk	CMT 8 wk	CMT 12 wk	CMT 16 wk	CMT 20 wk	CMT 24 wk	CMT 28 wk	CMT 32 wk	CMT 36 wk	CMT 40 wk	CMT 44 wk	CMT 48 wk	CMT 52 wk	Contrast 0 wk	Contrast 4 wk	Contrast 8 wk	Contrast 12 wk	Contrast 16 wk	Contrast 20 wk	Contrast 24 wk	Contrast 28 wk	Contrast 32 wk	Contrast 36 wk	Contrast 40 wk	Contrast 44 wk	Contrast 48 wk	Contrast 52 wk	INJECTION 0 wk	INJECTION 4 wk
1	BRL 1	73	M	RE	1	0.5	0.21	0.42	0.08	0.08	0.08	0.08	0.3	0.1	0.08	0.1	0.36	0.08	0.08	338	278	306	252	230	247	253	312	244	245	251	328	236	237	0.8	1.25	0.95	1.65	1.7	1.75	1.75	1.15	1.6	1.65	1.7	0.9	1.65	1.7	1	0
2	BRL 2	67	M	LE	1	1	0.72	0.18	0.14	0.16	0.7	0.18	0.12	0.2	0.64	0.14	0.14	0.58	0.18	420	363	183	195	202	344	200	204	216	339	228	229	341	216	0.35	0.55	1.35	1.4	1.45	0.45	1.4	1.5	1.35	0.65	1.45	1.45	0.45	1.4	1	1
3	BRL 3	55	F	RE	1	1	0.1	0.08	0.52	0.1	0.52	0.08	0.08	0.38	0.1	0.12	0.4	0.12	0.1	411	255	247	326	238	336	230	220	318	210	211	343	216	218	0.4	1.65	1.8	0.75	1.55	0.65	1.75	1.75	0.95	1.7	1.75	0.95	1.8	1.9	1	0
4	BRL 4	64	F	LE	1	0.74	0.4	0.36	0.12	0.06	0.04	0.04	0.46	0.06	0.08	0.06	0.28	0.08	0.06	358	302	299	213	222	208	223	301	210	209	211	287	204	207	0.65	0.9	1	1.85	1.9	1.95	2	0.85	1.75	1.95	1.9	1.15	1.85	1.95	1	1
5	BRL 5	51	F	RE	1	0.48	0.12	0.5	0.18	0.18	1.02	1.02	0.46	0.24	0.22	0.64	0.32	0.38	0.58	321	263	329	286	264	470	455	317	256	254	387	279	271	362	0.85	1.75	0.75	1.65	1.6	1.35	1.1	0.75	0.9	0.95	0.5	0.85	0.95	0.45	1	0
6	BRL 6	56	M	RE	1	0.8	0.82	0.84	0.24	0.12	0.3	0.06	0.08	0.24	0.06	0.06	0.1	0.4	0.12	379	384	393	281	275	315	266	286	320	260	258	271	365	284	0.55	0.65	0.7	1.35	1.75	1.15	1.85	1.95	1.2	1.95	2	1.65	0.95	1.65	1	1
7	BRL 7	52	M	LE	1	0.58	0.24	0.12	0.12	0.68	0.12	0.12	0.32	0.1	0.14	0.12	0.18	0.26	0.12	345	292	273	281	372	273	275	313	265	269	276	285	302	271	0.55	1.25	1.6	1.6	0.45	1.7	1.65	1.05	1.8	1.65	1.75	1.65	1.3	1.8	1	0
8	BRL 8	77	M	RE	1	0.9	0.52	0.3	0.2	0.18	0.14	0.1	0.42	0.12	0.14	0.38	0.12	0.16	0.24	395	322	294	257	260	232	234	320	221	235	298	219	224	279	0.55	0.75	1.05	1.3	1.35	1.55	1.65	0.75	1.7	1.65	0.9	1.7	1.6	1.25	1	1
9	BRL 9	64	M	LE	1	0.3	0.06	0.28	0.08	0.34	0.08	0.04	0.04	0.26	0.08	0.1	0.1	0.08	0.12	299	209	284	246	315	249	209	204	319	211	216	209	217	207	1.25	1.85	1.35	1.95	1.2	1.9	2	2.05	1.4	2	1.95	1.9	1.95	1.85	1	0
10	BRL 10	58	F	RE	1	0.68	0.16	0.06	0.06	0.08	0.06	0.06	0.08	0.08	0.08	0.06	0.1	0.08	0.06	346	278	228	224	239	217	236	228	217	221	229	216	219	222	0.6	1.45	1.8	1.85	1.9	1.9	1.85	1.9	1.95	1.95	1.95	1.8	1.9	1.9	1	0
11	BRL 11	61	M	LE	1	0.28	0.02	0.02	0.02	0	0	0	0	0	0.04	0.16	0.02	0.04	0.02	323	206	193	179	175	194	223	186	191	190	249	200	196	193	1.45	2	2.05	2.05	2	2.1	2.05	2.05	2.1	1.95	1.75	2.05	2	2	1	0
12	BRL 12	64	M	LE	1	0.3	0.02	0.02	0.02	0.02	0	0	0	0.04	0.2	0.04	0.02	0.04	0.02	295	218	207	221	217	228	214	223	217	267	224	219	227	224	1.4	2.05	2.05	2	1.95	2.05	2.1	2.15	1.95	1.6	1.95	2	1.95	2	1	0
13	BRL 13	71	F	RE	1	1	0.94	0.74	0.36	0.18	0.18	0.16	0.4	0.14	0.16	0.6	0.18	0.14	0.34	432	412	376	276	220	198	213	309	210	207	375	212	207	316	0.4	0.45	0.6	0.95	1.4	1.45	1.4	0.85	1.55	1.6	0.65	1.6	1.7	0.9	1	1
14	BRL 14	58	M	LE	1	1	0.44	0.4	0.26	0.26	0.2	0.18	0.52	0.22	0.24	0.36	0.18	0.3	0.22	423	276	263	286	267	218	208	326	218	225	298	215	278	222	0.55	0.95	0.9	1.15	1.1	1.5	1.45	0.75	1.35	1.55	1.15	1.55	1.2	1.45	1	0
15	BRL 15	72	F	RE	1	0.48	0.26	0.26	0.22	0.58	0.16	0.16	0.5	0.18	0.2	0.48	0.22	0.36	0.22	324	273	275	254	346	244	239	324	241	244	335	231	299	239	0.65	1.05	1.05	1	0.5	1.55	1.6	0.65	1.65	1.6	0.65	1.05	0.85	1	1	0
16	BRL 16	64	F	RE	1	1.02	0.4	0.22	0.12	0.12	0.86	0.24	0.12	0.16	0.14	0.18	0.46	0.18	0.16	425	320	276	263	244	389	226	214	219	209	218	316	227	223	0.3	0.85	1	1.65	1.7	0.45	1.15	1.45	1.55	1.6	1.55	0.75	1.6	1.65	1	1
17	BRL 17	58	F	LE	1	1	0.42	0.42	0.22	0.2	0.12	0.42	0.16	0.18	0.22	0.38	0.14	0.12	0.26	502	316	309	277	284	282	318	267	256	243	324	240	239	289	0.45	0.85	0.8	1.35	1.4	1.7	0.8	1.65	1.6	1.25	0.85	1.7	1.75	1.25	1	1
18	BRL 18	66	M	RE	1	0.54	0.28	0.32	0.8	0.34	0.2	0.22	0.72	0.2	0.18	0.42	0.22	0.38	0.2	334	282	266	387	273	257	276	360	246	240	312	259	301	261	0.6	0.85	0.75	0.4	0.9	1.3	1.3	0.55	1.35	1.4	0.65	1.25	0.9	1.45	1	0
19	BRL 19	70	M	RE	1	0.86	0.8	0.5	0.34	0.3	0.24	0.9	0.58	0.44	0.28	0.34	0.68	0.36	0.52	456	377	267	254	235	214	440	328	344	267	262	352	270	341	0.4	0.5	0.8	0.95	1	1.05	0.4	0.5	0.55	0.85	0.7	0.45	0.8	0.5	1	1
20	BRL 20	63	M	RE	1	1	0.28	0.28	0.14	0.1	0.1	0.1	0.08	0.1	0.38	0.12	0.1	0.12	0.12	402	303	291	260	234	243	236	212	219	327	219	223	226	222	0.45	1.2	1	1.7	1.75	1.85	1.9	1.9	1.85	1.05	1.95	1.9	1.9	1.9	1	0
21	BRL 21	60	F	LE	1	0.98	0.98	0.7	0.22	0.16	0.1	0.1	0.3	0.1	0.12	0.14	0.26	0.1	0.08	433	403	368	258	254	239	236	309	227	228	231	287	218	214	0.4	0.45	0.6	1.05	1.35	1.65	1.65	1.1	1.75	1.75	1.75	1.3	1.7	1.8	1	1
22	BRL 22	62	F	LE	1	0.9	0.42	0.12	0.08	0.08	0.06	0.06	0.06	0.08	0.08	0.36	0.06	0.1	0.08	395	308	281	210	201	214	210	234	224	220	304	219	231	229	0.55	0.85	1.75	1.8	1.85	1.9	1.9	1.95	1.9	1.9	0.9	1.95	1.85	1.9	1	1
23	BRL 23	68	M	RE	1	0.8	0.74	0.62	0.24	0.14	0.14	0.14	0.32	0.16	0.12	0.28	0.14	0.18	0.3	368	361	342	265	224	232	219	307	221	227	314	231	238	298	0.55	0.65	0.6	1.25	1.65	1.7	1.75	1.05	1.7	1.8	1.1	1.8	1.6	1.05	1	1
24	BRL 24	57	M	LE	1	0.76	0.42	0.22	0.12	0.08	0.06	0.06	0.06	0.12	0.4	0.1	0.08	0.12	0.08	365	322	293	256	265	254	257	253	261	335	247	244	253	247	0.65	0.85	1.15	1.6	1.75	1.8	1.8	1.85	1.65	0.9	1.7	1.75	1.65	1.7	1	1
25	BRL 25	68	F	LE	1	0.54	0.26	0.12	0.04	0.02	0	0	0	0.04	0.02	0.02	0.28	0.04	0.04	341	295	228	213	222	215	220	228	231	230	228	306	237	234	0.8	1.15	1.8	1.85	1.9	2	2.1	2.15	2	2	2.05	1.45	1.9	2	1	1
26	BRL 26	64	M	LE	1	1	0.28	0.12	0.1	0.1	0.12	0.12	0.98	0.2	0.18	0.16	0.64	0.22	0.24	516	279	243	219	214	257	253	396	216	218	223	343	245	241	0.45	1.15	1.75	1.8	1.85	1.75	1.8	0.55	1.55	1.6	1.65	0.65	1.35	1.4	1	0
27	BRL 27	72	F	RE	1	0.68	0.28	0.28	0.12	0.1	0.1	0.08	0.1	0.12	0.08	0.08	0.1	0.08	0.12	359	295	293	264	260	266	250	292	299	267	257	268	270	264	0.75	1.2	1.25	1.65	1.7	1.7	1.75	1.75	1.7	1.8	1.8	1.75	1.8	1.7	1	1
28	BRL 28	63	M	RE	1	0.72	0.5	0.24	0.3	0.12	0.1	0.1	0.32	0.12	0.12	0.1	0.24	0.1	0.1	369	332	237	303	232	225	249	323	242	245	240	289	238	239	0.5	0.65	1.05	1	1.7	1.8	1.8	0.95	1.75	1.75	1.8	1.3	1.8	1.8	1	1
29	BRL 29	64	F	RE	1	0.48	0.82	1	0.28	0.16	0.16	0.12	0.12	0.18	0.18	0.12	0.12	0.14	0.14	322	387	422	280	247	258	237	225	236	241	220	219	219	217	0.7	0.45	0.4	1.05	1.65	1.7	1.75	1.8	1.55	1.6	1.75	1.8	1.75	1.75	1	1
30	BRL 30	67	F	RE	1	0.76	0.68	0.22	0.12	0.68	0.24	0.24	0.34	0.16	0.14	0.5	0.18	0.16	0.44	383	343	220	236	347	260	247	314	234	237	356	241	249	354	0.65	0.7	1.35	1.75	0.55	1.25	1.25	1	1.65	1.7	0.8	1.65	1.6	0.95	1	1
31	BRL 31	53	F	RE	1	1.06	0.68	0.32	0.26	0.26	0.32	0.48	0.4	0.24	0.22	0.52	0.28	0.3	0.46	442	346	308	283	230	267	331	249	230	229	328	265	252	319	0.3	0.65	0.85	1.1	1.05	0.95	0.7	0.7	0.95	1.35	0.85	1.2	1.1	0.75	1	1
32	BRL 32	70	M	RE	1	0.34	0.1	0.08	0.04	0.08	0.08	0.26	0.08	0.1	0.08	0.28	0.08	0.08	0.06	308	297	255	216	226	248	291	266	254	249	300	239	241	235	0.85	1.75	1.85	1.95	1.9	1.9	1.35	1.95	1.75	1.8	1.35	1.8	1.85	1.9	1	0
33	BRL 33	61	M	RE	1	1.2	0.78	0.46	0.22	0.12	0.12	0.12	0.64	0.2	0.16	0.52	0.18	0.16	0.44	479	365	319	276	254	249	253	326	242	245	319	239	233	328	0.2	0.45	0.85	0.95	1.35	1.45	1.5	0.6	1.3	1.35	0.75	1.55	1.6	0.85	1	1
34	BRL 34	54	M	LE	1	0.3	0.2	0.2	0.26	0.46	0.26	0.12	0.3	0.1	0.14	0.16	0.16	0.42	0.12	295	262	253	275	338	276	221	304	239	227	219	226	346	243	1.1	1.25	1.3	1.15	0.65	1.1	1.8	1.15	1.85	1.75	1.8	1.8	0.8	1.85	1	0
35	BRL 35	71	M	RE	1	1	0.42	0.3	0.22	0.1	0.1	0.12	0.14	0.14	0.1	0.1	0.12	0.16	0.1	508	301	299	256	240	249	273	288	309	256	251	248	302	241	0.4	0.85	0.95	1.15	1.5	1.55	1.55	1.4	1.4	1.65	1.7	1.7	1.6	1.7	1	1
36	BRL 36	65	M	LE	1	1.02	0.52	0.08	0.04	0.06	0.08	0.62	0.08	0.1	0.08	0.12	0.4	0.1	0.12	518	375	254	228	221	268	365	247	243	251	239	321	220	224	0.35	0.75	1.7	1.85	1.9	1.95	0.55	1.85	1.8	1.85	1.8	0.9	1.9	1.9	1	1
37	BRL 37	59	M	RE	1	0.46	0.08	0.08	0.48	0.08	0.06	0.42	0.06	0.08	0.1	0.36	0.06	0.08	0.08	314	254	267	321	244	239	307	219	225	220	314	222	218	216	0.8	1.75	1.8	0.65	1.8	1.9	0.6	1.95	1.95	1.9	0.85	1.8	1.85	1.85	1	0
38	BRL 38	57	M	RE	1	0.96	0.86	0.56	0.12	0.08	0.08	0.08	0.9	0.24	0.2	0.18	0.48	0.18	0.16	494	474	323	223	214	201	211	386	239	232	227	336	243	240	0.45	0.55	0.65	1.7	1.8	1.85	1.85	0.5	1.05	1.25	1.35	0.8	1.45	1.5	1	1
39	BRL 39	60	M	LE	1	0.82	0.48	0.18	0.12	0.08	0.34	0.12	0.08	0.12	0.4	0.14	0.12	0.1	0.12	374	336	295	248	215	312	226	247	250	349	251	252	256	261	0.4	0.75	1.35	1.55	1.65	0.75	1.7	1.85	1.8	0.9	1.65	1.7	1.75	1.8	1	1
40	BRL 40	69	M	RE	1	0.68	0.42	0.12	0.12	0.04	0.04	0.02	0.02	0.06	0.04	0.02	0.26	0.04	0.04	350	328	282	263	244	215	236	212	239	227	212	288	217	219	0.45	0.7	1.6	1.65	1.9	1.9	2	2.05	1.9	1.95	2	1.05	1.95	2	1	1
41	BRL 41	64	M	LE	1	0.72	0.32	0.2	0.08	0.1	0.4	0.24	0.58	0.18	0.16	0.42	0.14	0.16	0.14	367	344	276	244	261	363	282	325	281	276	375	267	266	269	0.65	0.9	1.15	1.55	1.65	0.75	1.05	0.5	1.5	1.65	0.75	1.65	1.6	1.7	1	1
		63.2195				0.747317	0.42561	0.305854	0.190732	0.175122	0.197073	0.189756	0.276098	0.153171	0.165366	0.232683	0.212195	0.177561	0.17561	386.049	315.512	283.341	257.439	250.366	260.122	257.268	278.146	246.073	245.878	269.171	260.561	250.171	252.805	0.613415	1.0061	1.19756	1.42927	1.50366	1.52805	1.54512	1.3378	1.57439	1.57927	1.41098	1.45488	1.54878	1.5561	41	25
		6.26304				0.255137	0.270241	0.228965	0.150738	0.164607	0.221294	0.220822	0.251723	0.0865575	0.11807	0.174342	0.153224	0.127216	0.139751	64.5562	56.1961	50.3873	38.052	42.0504	55.5037	56.4066	53.0451	35.1001	36.2044	51.515	42.9651	39.5082	42.8067	0.281075	0.456371	0.453728	0.409111	0.423289	0.447081	0.443115	0.576496	0.338401	0.352132	0.500689	0.4186	0.397726	0.430725
																																																41	25
[truncated: 103 more columns]

## Sheet: Sheet2
	week	Mean vision 6 mg	Standard Deviation vision 6 mg	Mean vision 3.6 mg	Standard Deviationvision 3.6 mg		p value for vision btw both groups			week	mean cmt 6 mg	std dev cmt 6 mg	mean cmt 3.6 mg	std dev cmt 3.6 mg	variance unequal						week	mean contrast 6 mg	std dev contrast 6 mg	mean contrast 3.6 mg	std dev contrast 3.6 mg		p-value for contrast between both the groups			week	total side effects 6mg	total side effect 3.6 mg	week	total injection 6 mg	total injection 3.6 mg
	0 week	0.743902	0.248122	0.747317	0.255137		0.829238			0 week	386.049	64.5562	371.463	47.1747							0 week	0.65122	0.304033	0.613415	0.281075		0.317275			0 week	0	0	0 week	41	41
	4 week	0.440976	0.263778	0.42561	0.270241					4 week	315.512	56.1961	310.146	54.4828	t-Test: Two-Sample Assuming Equal Variances						4 week	0.964634	0.403306	1.0061	0.456371					4 week	8	4	4 week	25	25
	8 week	0.286341	0.230063	0.305854	0.228965					8 week	283.341	50.3873	279.244	51.6264							8 week	1.19024	0.364386	1.19756	0.453728		0.317275			8 week	8	5	8 week	13	10
	12 week	0.190732	0.146362	0.190732	0.150738		0.845294		p-value for cmt btw both the groups	12 week	257.439	38.052	255.78	37.0759		Variable 1	Variable 2				12 week	1.3561	0.348603	1.42927	0.409111					12 week	4	2	12 week	5	7
	16 week	0.189268	0.175334	0.175122	0.164607				0.845294	16 week	250.366	42.0504	254.707	44.7483	Mean	272.35	274.941				16 week	1.41829	0.363792	1.50366	0.423289					16 week	0	0	16 week	4	9
	20 week	0.185854	0.217359	0.197073	0.221294					20 week	260.122	55.5037	257.585	54.3291	Variance	1418.59	998.886				20 week	1.46463	0.37454	1.52805	0.447081					20 week	5	4	20 week	8	8
	24 week	0.197073	0.221385	0.189756	0.220822					24 week	257.268	56.4066	261.268	57.3686	Observations	14	14				24 week	1.44268	0.425817	1.54512	0.443115					24 week	5	3	24 week	7	9
	28 week	0.258537	0.233854	0.276098	0.251723					28 week	278.146	53.0451	273.976	51.106	Pooled Variance	1208.74					28 week	1.3125	0.47754	1.3378	0.576496					28 week	10	5	28 week	18	19
	32 week	0.180976	0.144565	0.153171	0.0865575					32 week	246.073	35.1001	254.683	46.3699	Hypothesized Mean Difference	0					32 week	1.43415	0.356097	1.57439	0.338401					32 week	2	0	32 week	6	6
	36 week	0.201463	0.150558	0.165366	0.11807					36 week	245.878	36.2044	257.317	50.0797	df	26					36 week	1.39878	0.34973	1.57927	0.352132					36 week	3	0	36 week	6	9
	40 week	0.273659	0.224207	0.232683	0.174342					40 week	269.171	51.515	279.171	62.3758	t Stat	-0.197143					40 week	1.25976	0.438637	1.41098	0.500689					40 week	6	7	40 week	16	17
	44 week	0.245854	0.185162	0.212195	0.153224					44 week	260.561	42.9651	272.195	59.9167	P(T<=t) one-tail	0.422624					44 week	1.29634	0.415089	1.45488	0.4186					44 week	7	9	44 week	12	13
	48 week	0.2085	0.169275	0.177561	0.127216					48 week	250.171	39.5082	260.78	53.2938	t Critical one-tail	1.70562					48 week	1.35976	0.412647	1.54878	0.397726					48 week	6	6	48 week	8	10
	52 week	0.2	0.162296	0.17561	0.139751					52 week	252.805	42.8067	260.854	48.8306	P(T<=t) two-tail	0.845248					52 week	1.38878	0.373746	1.5561	0.430725					52 week	6	2	52 week	9	8
															t Critical two-tail	2.05553														Total	70	47	Total	178	191
															t-Test: Two-Sample Assuming Unequal Variances
					corelation
					0.345734	both vision										Variable 1	Variable 2
					0.264618	both cmt									Mean	272.35	274.941
					0.263895	both contrast									Variance	1418.59	998.886
					0.229974	both inj									Observations	14	14
					-0.0540367	both side effects									Hypothesized Mean Difference	0
					0.23054	both oct cystic									df	25
					0.152871	both group oct nsd									t Stat	-0.197143
					0.171055	both group oct traction									P(T<=t) one-tail	0.422655
															t Critical one-tail	1.70814
					0.152871	both group oct nsd									P(T<=t) two-tail	0.845309
					0.171055	both group oct traction									t Critical two-tail	2.05954

## Sheet: tabulations
S No	Pearson Corelation Coefficient	Variables	conclusion
1	0.99593	corel btw oct cystic& inj	Very strong positive correlation; almost perfect linear relationship.
2	0.374266	corel btw oct nsd & inj	Moderate positive correlation; significant linear relationship.
3	0.299496	corel btw oct trac & inj	Moderate positive correlation; some linear relationship.
4	0.186887	side effect& injection	Weak positive correlation; slight linear relationship.
5	0.770029	vision & injection	Strong positive correlation; strong linear relationship.
6	0.803219	cmt & inj	Strong positive correlation; strong linear relationship.
7	-0.770993	contrast & inj	Strong negative correlation; strong inverse linear relationship.
8	0.917109	vision & cmt	Very strong positive correlation; very strong linear relationship.
9	-0.89755	vision & contrast	Very strong negative correlation; very strong inverse linear relationship.
10	-0.832078	contrast & cmt	Strong negative correlation; strong inverse linear relationship.
S No	Pearson Correlation Coefficient	Variables	Conclusion
1	0.345734	Vision between both groups	Moderate positive correlation between vision metrics in both groups.
2	0.264618	CMT between both groups	Moderate positive correlation for CMT values in both groups.
3	0.263895	Contrast between both groups	Moderate positive correlation in contrast metrics between groups.
4	0.229974	Injection between both groups	Weak positive correlation for injection variables between groups.
5	-0.0540367	Side effect between both the groups	Very weak negative correlation for side effects between groups.
6	0.23054	Both the groups OCT cystic	Weak positive correlation for OCT cystic measurements in both groups.
7	0.152871	Both group OCT NSD	Weak positive correlation for OCT NSD in both groups.
8	0.171055	Both group OCT traction	Weak positive correlation for OCT traction in both groups.
S No	week	total injection 6 mg	total injection 3.6 mg	total side effects 6mg	total side effect 3.6 mg
1	0 week	41	41	0	0
2	4 week	25	25	8	4
3	8 week	13	10	8	5
4	12 week	5	7	4	2
5	16 week	4	9	0	0
6	20 week	8	8	5	4
7	24 week	7	9	5	3
8	28 week	18	19	10	5
9	32 week	6	6	2	0
10	36 week	6	9	3	0
11	40 week	16	17	6	7
12	44 week	12	13	7	9
13	48 week	8	10	6	6
14	52 week	9	8	6	2
	Total	178	191	70	47
S No	Variables	6.0 mg BROLUCIZUMAB	6.0 mg BROLUCIZUMAB2	3.6 mg BROLUCIZUMAB	3.6 mg BROLUCIZUMAB3
1	Age (in years)	Mean	Std Dev	Mean	Std Dev
	Mean Age	63.7317	6.285	63.2195	6.26304
	Min Age	51		51
	Max Age	78		77
2	Gender
	M	26		26
	F	15		15
3	Vision *	Mean	Std Dev	Mean 2	Std Dev2	p value
	0 wk	0.743902	0.248122	0.747317	0.255137
	4 wk	0.440976	0.263778	0.42561	0.270241
	8 wk	0.286341	0.230063	0.305854	0.228965
	12 wk	0.190732	0.146362	0.190732	0.150738
	16 wk	0.189268	0.175334	0.175122	0.164607
	20 wk	0.185854	0.217359	0.197073	0.221294
	24 wk	0.197073	0.221385	0.189756	0.220822	0.829238
	28 wk	0.258537	0.233854	0.276098	0.251723
	32 wk	0.180976	0.144565	0.153171	0.0865575
	36 wk	0.201463	0.150558	0.165366	0.11807
	40 wk	0.273659	0.224207	0.232683	0.174342
	44 wk	0.245854	0.185162	0.212195	0.153224
	48 wk	0.2085	0.169275	0.177561	0.127216
	52 wk	0.2	0.162296	0.17561	0.139751
4	CMT*	Mean	Std Dev	Mean	Std Dev
	0 wk	386.049	64.5562	371.463	47.1747
	4 wk	315.512	56.1961	310.146	54.4828
	8 wk	283.341	50.3873	279.244	51.6264
	12 wk	257.439	38.052	255.78	37.0759
	16 wk	250.366	42.0504	254.707	44.7483
	20 wk	260.122	55.5037	257.585	54.3291
	24 wk	257.268	56.4066	261.268	57.3686	0.845
	28 wk	278.146	53.0451	273.976	51.106
	32 wk	246.073	35.1001	254.683	46.3699
	36 wk	245.878	36.2044	257.317	50.0797
	40 wk	269.171	51.515	279.171	62.3758
	44 wk	260.561	42.9651	272.195	59.9167
	48 wk	250.171	39.5082	260.78	53.2938
	52 wk	252.805	42.8067	260.854	48.8306
5	Contrast*	Mean	Std Dev	Mean	Std Dev
	0 wk	0.65122	0.304033	0.613415	0.281075
	4 wk	0.964634	0.403306	1.0061	0.456371
	8 wk	1.19024	0.364386	1.19756	0.453728
	12 wk	1.3561	0.348603	1.42927	0.409111
	16 wk	1.41829	0.363792	1.50366	0.423289
	20 wk	1.46463	0.37454	1.52805	0.447081
	24 wk	1.44268	0.425817	1.54512	0.443115
	28 wk	1.3125	0.47754	1.3378	0.576496	0.317275
	32 wk	1.43415	0.356097	1.57439	0.338401
	36 wk	1.39878	0.34973	1.57927	0.352132
	40 wk	1.25976	0.438637	1.41098	0.500689
	44 wk	1.29634	0.415089	1.45488	0.4186
	48 wk	1.35976	0.412647	1.54878	0.397726
	52 wk	1.38878	0.373746	1.5561	0.430725

## Sheet: Sheet1
week	Mean vision 6 mg	Standard Deviation vision 6 mg	Mean vision 3.6 mg	Standard Deviationvision 3.6 mg	P value
0 week	0.743902	0.248122	0.747317	0.255137
4 week	0.440976	0.263778	0.42561	0.270241
8 week	0.286341	0.230063	0.305854	0.228965
12 week	0.190732	0.146362	0.190732	0.150738
16 week	0.189268	0.175334	0.175122	0.164607
20 week	0.185854	0.217359	0.197073	0.221294
24 week	0.197073	0.221385	0.189756	0.220822
28 week	0.258537	0.233854	0.276098	0.251723
32 week	0.180976	0.144565	0.153171	0.0865575
36 week	0.201463	0.150558	0.165366	0.11807
40 week	0.273659	0.224207	0.232683	0.174342
44 week	0.245854	0.185162	0.212195	0.153224
48 week	0.2085	0.169275	0.177561	0.127216
52 week	0.2	0.162296	0.17561	0.139751
